# Supplementary material for: Morphological and taxonomic descriptions of a new genus and species of killifishes (Teleostei: Cyprinodontiformes) from the high Andes of northern Chile
Source: PLoS One. 2017 Aug 8;12(8):e0181989. doi: 10.1371/journal.pone.0181989 (PMC5549709; doi:10.1371/journal.pone.0181989)
Supplement: S1 Table — (XLSX) [file pone.0181989.s004.xlsx]

## Sheet: Pseudorestias lirimensis
			Standard Length	Predorsal-fin Length	Preanal-fin Length	Head Length	Pectoral-fin Length	Caudal Peduncle Length	Dorsal-fin Base	Anal-Fin Base	Eye Diameter	Pre Orbital Length	Caudal Peduncle Depth	Body Depth	Head Depth	Dorsal-Fin Depth	Anal-Fin Depth	Caudal Peduncle Width	Body Width	Head Width	Interorbital Width	Mouth Width
Reference N°	Catalogue #	Obs	SL	PDL	PAL	HL	PFL	CPL	DFB	AFB	ED	POL	CPD	BD	HD	DFH	AFH	PedCauW	BW	HW	IOW	MW
1	MNHNCL ICT 7533	HOLOTYPE	57.44	35.42	36.73	16.31	9.16	18.49	8.81	7.73	4.14	5.07	8.11	12.13	8.61	11.89	9.27	3.11	13.52	11.41	4.81	5.04
2	MNHNCL ICL 7534	PARATYPE FEMALE	35.19	20.71	21.63	9.55	5.8	8.55	9.34	8	3.11	3.2	5.74	4.8	7.89	9.32	7.09	2.52	8.87	6.6	3.89	2.47
3	MNHNCL ICT 7535	PARATYPE MALE	34.1	19.62	20.19	9.23	7.04	7.24	8.18	6.25	3.24	2.85	4.67	5.29	4.07	9.25	8.17	1.32	5.59	6.05	2.86	2.46
4	MHNV 3254	Paratype	74.78	41.46	45.46	18.64	12.22	19.69	12.18	9.27	4.44	4.73	10.52	18.31	13.17	7.87	9.35	3.46	13.3	10.72	5.09	6.34
5	MHNV 3254	Paratype	34.26	19.73	22.25	10.39	7.6	9.49	7.79	5.73	2.85	2.42	5.49	8.93	7.12	4.39	4.73	1.31	5.34	5.52	2.92	2.88
6	MHNV 3255	Paratype	31.8	16.86	18.66	8.32	5.26	9.44	5.33	4.91	2.76	2.93	4.64	7.29	5.28	5.36	5.55	1.3	4.84	4.93	2.31	2.05
7	MHNV 3255	Paratype	36	20.91	22.28	9.87	6.71	9.12	6.76	5.13	3.31	2.42	5.41	8.72	6.3	4.24	4.82	1.79	6.52	5.45	3.48	2.27
8	MHNV 3255	Paratype	27.1	14.71	15.73	6.88	4.98	7.47	5.44	4.45	2.23	1.88	3.73	6.09	4.16	3.33	4.31	1.27	4.68	3.97	2.46	2.22
9	KUMNH 41384	Paratype	30	16.93	17.29	7.97	no data	5.97	no data	no data	2.46	2.33	no data	6.4	6.4	no data	no data	2.01	6.44	6.4	no data	2.36
10	KUMNH 41384	Paratype	29	16.49	17.13	7.1	no data	6.13	no data	no data	2.08	2.15	3.71	5.4	5.2	no data	no data	1.8	6.43	5.99	no data	2.2
11	KUMNH 41384	Paratype	63.76	41.76	45.06	17.19	no data	12.76	no data	no data	4.63	6.27	10.08	17.8	9.3	no data	no data	7.3	17.74	13.68	no data	6.75
12	KUMNH 41384	Paratype	61.73	38.65	40.48	16.37	no data	13.48	no data	no data	4.07	5.64	9.66	18.8	11.2	no data	no data	5.1	15.7	14.2	no data	5.94
13	KUMNH 41384	Paratype	60.01	34.4	35.42	14.58	no data	10.13	no data	no data	3.99	5.63	8	16.1	11.1	no data	no data	4.2	13.39	10.2	no data	5.63
14	LBUCH 21112009	Additional specimen	25.3	13.01	14.99	7.01	4.15	7.2	5.2	4.12	2.19	1.45	3.8	6.45	4.26	3.52	4.07	1.41	4.52	4.4	2.8	2.3
15	LBUCH 21112009	Additional specimen	31.37	25.4	13.01	14.98	7	4.16	7.18	5.18	4.12	2.19	1.46	3.8	6.45	4.26	3.51	4.07	4.51	4.42	2.8	2.05
16	LBUCH 21112009	Additional specimen	35.65	19.44	21.85	10.01	6.82	10.3	4.99	3.12	2.6	5.06	8.54	5.06	8.53	6.25	3.86	4.62	2.08	5.56	5.29	2.44
17	LBUCH 21112009	Additional specimen	37.4	20.36	22.75	10.52	6.92	9.13	7.1	5.76	2.9	2.61	5.06	8.54	6.25	3.87	4.62	2.09	5.6	5.32	2.8	2.52
18	LBUCH 21112009	Additional specimen	22.75	11.71	13.93	6.39	3.99	6.21	4.52	3.16	1.6	1.85	3.12	5.4	3.52	2.89	2.88	1.4	3.8	3.71	0.36	1.41
19	LBUCH 21112009	Additional specimen	64.9	35.36	38.27	14.59	11.76	17.9	10.35	7.3	3.61	3.39	8.96	16.5	11.9	7.01	9.48	3.4	12.47	9.36	4.62	4.9
20	LBUCH 21112009	Additional specimen	66.8	39.12	42.38	16.15	10.35	18.89	10.33	8.19	3.83	4.99	9.35	16.59	11.21	8.7	7.75	3.48	13.2	11.06	5.66	4.25
